# Supplementary material for: Antibacterial Textile Coating Armoured with Aggregation-Induced Emission Photosensitisers to Prevent Healthcare-Associated Infections
Source: Molecules. 2024 Mar 8;29(6):1209. doi: 10.3390/molecules29061209 (PMC10975846; doi:10.3390/molecules29061209)
Supplement: Supplementary file 1 [file molecules-29-01209-s001.zip]

Archive with 1 entries (1 files):
- molecules-2872738-supplementary.pdf
